# Supplementary material for: Actinobacteria as Promising Biocontrol Agents for In Vitro and In Planta Degradation and Detoxification of Zearalenone
Source: Toxins (Basel). 2024 May 28;16(6):253. doi: 10.3390/toxins16060253 (PMC11209476; doi:10.3390/toxins16060253)
Supplement: Supplementary file 1 [file toxins-16-00253-s001.zip]

Archive with 1 entries (1 files):
- toxins-2997141-supplementary.pdf
